# Supplementary material for: Novel transcription-induced fusion RNAs in prostate cancer
Source: Oncotarget. 2017 Apr 13;8(30):49133–43. doi: 10.18632/oncotarget.17099 (PMC5564755; doi:10.18632/oncotarget.17099)
Supplement: Supplementary file 2 [file oncotarget-08-49133-s002.xlsx]

## Sheet: Table S1
Table S1. Novel fusion transcript in prostate cancer. Results from both test (n=44) and validation (n=50) datasets
			44 pairs (tumor vs. benign) samples		50 tumor samples		RNA-seq data of seven prostate cancer cell lines
Fusions	Ensembl_id		Tumor_num1	Ratio2	Tumor_num1	Ratio2	NCI-H660	DU-145	LNCaP-clone-FGC	PC-3	MDA-Pca-2b	VCaP	22Rv1
ACER3-B3GNT6	ENSG00000078124	ENSG00000198488	19	0.431818	27	0.54
PXDN-AC144450.2	ENSG00000203635	ENSG00000130508	27	0.605	25	0.5
RP11_17A19.1-KCTD1	ENSG00000134504	ENSG00000265369	25	0.568182	14	0.28
SSBP2-CPNE4	ENSG00000145687	ENSG00000196353	16	0.363636	15	0.3
FAM83H-RP11_429J17.6	ENSG00000180921	ENSG00000203499	15	0.34	9	0.18
NSUN4-FAAH	ENSG00000117481	ENSG00000117480	6	0.136364	6	0.12
DSCC1-KB_1471A8.1	ENSG00000136982	ENSG00000245330	6	0.136364	4	0.08
TMEM219-TAOK2	ENSG00000149932	ENSG00000149930	9	0.204545	6	0.12
RP11_321F6.1-SMAD6	ENSG00000137834	ENSG00000259471	5	0.113636	3	0.06
ACSS1-APMAP	ENSG00000154930	ENSG00000101474	29	0.66	32	0.64
ZNF841-ZNF432	ENSG00000197608	ENSG00000256087	15	0.34	16	0.32
ZNF551-ZNF776	ENSG00000204519	ENSG00000152443	9	0.205	5	0.1
SPON2-CTBP1	ENSG00000159674	ENSG00000159692	14	0.318182	14	0.28
1 indicates the number of tumor samples where the fusion transcript was scored positive
2 means the ratio of fusion-positive tumor samples and the total tumor samples
	The fusion transcript was dectected by deFuse in the cell line RNA-seq data
