# Supplementary material for: Novel transcription-induced fusion RNAs in prostate cancer
Source: Oncotarget. 2017 Apr 13;8(30):49133–43. doi: 10.18632/oncotarget.17099 (PMC5564755; doi:10.18632/oncotarget.17099)
Supplement: Supplementary file 3 [file oncotarget-08-49133-s003.xlsx]

## Sheet: Table S3
Table S3. Summary of functional characteristics of partner genes for novel fusion transcripts
Gene	Full name	Molecular Function	Cellular_Component	Biological_Pathway	Interacting protein	Related to cancer type	Tumorgenesis	Other diseases	Tissue specifity (protein)	Selected Reference
ACER3	Alkaline Ceramidase 3	Hydrolyzes only phytoceramide into phytosphingosine and free fatty acid. Does not have reverse activity	Endoplasmic reticulum, golgi apparatus, plasma membrane	Sphingolipid metabolic process, positive regulation of cell proliferation	AGPAT1			Partial fetal alcohol syndrome, Farber lipogranulomatosis	Ubiquitously expressed, highest expression in placenta
B3GNT6	Beta-1,3-N-Acetylglucosaminyltransferase Protein	Plays an important role in the synthesis of mucin-type O-glycans in digestive organs	Golgi apparatus	Glycoprotein biosynthetic process, O-glycan processing, post-translational protein modification	C1GALT1, GALNT1, GCNT1	Prostate cancer	Involved in the metastatic capacity of cancer cells		Restricted in stomach, colon and small intestine	Core3 O-glycan synthase suppresses tumor formation and metastasis of prostate carcinoma PC3 and LNCaP cells through down-regulation of alpha2beta1 integrin complex (JBC. 2009)
PXDN	Peroxidasin Homolog	Displays low peroxidase activity and participates in H2O2 metabolism and peroxidative reactions in the cardiovascular system. Plays a role in extracellular matrix formation	Secreted, extracellular space, extracellular matrix; endoplasmic reticulum	negative regulation of cytokine-mediated signaling pathway; extracellular matrix organization; hydrogen peroxide catabolic process	GRB2, TRAF4, BNIPL, PIK3C2A, PIK3C2B	Melanoma, Breast cancer, Ovarian cancer and Glioblastoma			Expressed at higher levels in heart, lung, ovary, spleen, intestine and placenta, and at lower levels in liver, colon, pancreas, kidney, thymus, skeletal muscle and prostate	A novel melanoma gene (MG50) encoding the interleukin 1 receptor antagonist and six epitopes recognized by human cytolytic T lymphocytes (Cancer Res. 2000).
AC144450.2	lincRNA (LOC101927137)
RP11_17A19.1	lincRNA (PCAT18), prostate cancer associated transcript 18					Prostate cancer				Identification of a long non-coding RNA as a novel biomarker and potential therapeutic target for metastatic prostate cancer. (Oncotarget 2014)
KCTD1	Potassium Channel Tetramerization Domain Containing 1	May repress the transcriptional activity of AP-2 family members, including TFAP2A, TFAP2B and TFAP2C to various extent	nucleus	negative regulation of transcription, DNA-templated; protein homooligomerization	SUMO2			aplasia cutis congenita of the scalp, breast anomalies and minor anomalies of the external ears	Expressed in mammary gland, kidney, brain and ovary	Mutations in KCTD1 cause scalp-ear-nipple syndrome (Am. J. Hum. Genet. 2013).
SSBP2	Single-Stranded DNA Binding Protein 2	Single-stranded DNA binding	nucleus	regulation of transcription, DNA-templated	LDB1, IL36RN, TAL1, DYRK2, LHX2	Leukemia	Tunmor suppressor		Ubiquitous	SSBP2 variants are associated with survival in glioblastoma patients (Clin. Cancer Res. 2012)
CPNE4	Copine IV (Function in membrane trafficking)	May function in membrane trafficking. Exhibits calcium-dependent phospholipid binding properties	cytosol		ACTB, BCOR, BICD1, CCDC22, CEP162
FAM83H	Family With Sequence Similarity 83, Member H	May play a major role in the structural organization and calcification of developing enamel	nucleus	biomineral tissue development	HSP90AA1, CAMKK2, NCK1, NCK2, ELAVL1			Amelogenesis imperfecta, Adult medulloblastoma	Expressed in the tooth follicle	FAM83H mutations in families with autosomal-dominant hypocalcified amelogenesis imperfecta. (Am. J. Hum. Genet. 2008)
RP11_429J17.6	lincRNA
NSUN4	5-Methylcytosine RRNA Methyltransferase	5-methylcytosine rRNA methyltransferase involved in mitochondrial ribosome large subunit biogenesis	mitochondrion	rRNA processing	MAGEA11, ICT1, SQSTM1, KBTBD7, EWSR1				High expression in prostate cancer celline (LnCaP)	Structure of the human MTERF4-NSUN4 protein complex that regulates mitochondrial ribosome biogenesis. (Proc. Natl. Acad. Sci. U.S.A. 2012)
FAAH	Fatty Acid Amide Hydrolase	Degrades bioactive fatty acid amides like oleamide, the endogenous cannabinoid, anandamide and myristic amide to their corresponding acids	cytoskeleton, cytosol	fatty acid catabolic process	PET112, MME, ACACB, CTU1, CYC1			miscarriage recurrent, obesity, catalepsy, miscarriage, multiple sclerosis, glioma, hyperalgesia	Highly expressed in brain, small intestine, pancreas, skeletal muscle and testis. Also expressed in kidney, liver, lung and prostate	A missense mutation in human fatty acid amide hydrolase associated with problem drug use. (Proc. Natl. Acad. Sci. U.S.A. 2002)
DSCC1	DNA Replication And Sister Chromatid Cohesion 1	Loads PCNA onto primed templates regulating velocity, spacing and restart activity of replication forks. May couple DNA replication to sister chromatid cohesion through regulation of the acetylation of the cohesin subunit SMC3	nucleus	regulation of DNA replication, maintenance of mitotic sister chromatid cohesion, post-translational protein acetylation	PCNA, CHTF18, CHTF8, DDX11, RFC2				Ubiquitous	Systematic and quantitative assessment of the ubiquitin-modified proteome. (Mol. Cell 2011)
KB_1471A8.1	lincRNA
TMEM219	Transmembrane Protein 219	Cell death receptor specific for IGFBP3, may mediate caspase-8-dependent apoptosis upon ligand binding.	plasma membrane, extracellular	apoptotic process		Prostate cancer and prostatitis	Mediate caspase-8-dependent apoptosis upon ligand binding		Ubiquitous; but suppressed in prostate and breast tumor	Identification of a novel cell death receptor mediating IGFBP-3- induced anti-tumor effects in breast and prostate cancer. (JBC, 2012)
TAOK2	TAO Kinase 2 (Prostate-Derived Sterile 20-Like Kinase 1)	Serine/threonine-protein kinase involved in different processes such as membrane blebbing and apoptotic bodies formation DNA damage response and MAPK14/p38 MAPK stress-activated MAPK cascade.	cytoskeleton, nucleus	activation of MAPKK activity, regulation of cell growth, apoptotic process		Prostate cancer and Prostatitis	Cell signaling, microtubule organization and stability, and apoptosis		Ubiquitously, a higher expression in testis and brain	PSK, a novel STE20-like kinase derived from prostatic carcinoma that activates the JNK MAPK pathway and regulates actin cytoskeletal organisation (JBC 2000); Prostate-derived sterile 20-like kinase 1-alpha induces apoptosis. JNK-and caspase-dependent nuclear localization is a requirement for membrane blebbing (JBC 2007).
RP11_321F6.1	lincRNA (LINC01169)
SMAD6	Mothers Against Decapentaplegic Homolog 6	Acts as a mediator of TGF-beta and BMP antiflammatory activity. Suppresses IL1R-TLR signaling through its direct interaction with PEL1, preventing NF-kappa-B activation, nuclear transport and NF-kappa-B-mediated expression of proinflammatory genes.	nucleus, cytosol	negative regulation of SMAD protein complex assembly, transforming growth factor beta receptor signaling pathway, immune response	MAPK6, SMURF2, RUNX2, STAMBP, RPS6KA5	Pancreatic cancer; gastric adenocarcinoma; lung adenocarcinoma; leukemia	Signal transducers and transcriptional modulators that mediate multiple signaling pathways	Aortic valve calcification, stenosis and insufficiency	Ubiquitous; high level in lung	Smad2 and Smad6 as predictors of overall survival in oral squamous cell carcinoma patients.(Mol. Cancer 2010)
ACSS1	Acyl-CoA Synthetase Short-Chain Family	important for maintaining normal body temperature during fasting and for energy homeostasis. Converts acetate to acetyl-CoA so that it can be used for oxidation through the tricarboxylic cycle to produce ATP and CO2	mitochondrion	ethanol oxidation; acetyl-CoA biosynthetic process; xenobiotic metabolic process	CALM1, CALM2, CALM3, ACACB, ACAA1					Reversible lysine acetylation controls the activity of the mitochondrial enzyme acetyl-CoA synthetase 2. (Proc. Natl. Acad. Sci. U.S.A. 2006)
APMAP	Adipocyte Plasma Membrane Associated Protein	Exhibits strong arylesterase activity with beta-naphthyl acetate and phenyl acetate. May play a role in adipocyte differentiation	cell surface; membrane	biosynthetic process	LOXL3, RASA4, DTNB, ATF2, UBC				Found ubiquitously in adult as well as in embryonic tissues. In adult tissue, the highest expression is found in the liver, placenta and heart. In embryonic tissue, the highest expression levels is found in the liver and the kidney	Identification and quantification of N-linked glycoproteins using hydrazide chemistry, stable isotope labeling and mass spectrometry. (Nat. Biotechnol. 2003)
ZNF841	zinc finger protein 841	sequence-specific DNA binding transcription factor activity	nucleus	regulation of transcription, DNA-templated
ZNF432	zinc finger protein 432	sequence-specific DNA binding transcription factor activity	nucleus	regulation of transcription, DNA-templated		Breast cancer	SNPs tumorgenesis			The consensus coding sequences of human breast and colorectal cancers (Science2006)
ZNF551	Zinc Finger Protein 551	DNA binding; metal ion binding	nucleus	regulation of transcription, DNA-templated	NFIC
ZN776	zinc finger protein 776	DNA binding; metal ion binding	nucleus	regulation of transcription, DNA-templated
SPON2	Spondin 2, Extracellular Matrix Protein	Cell adhesion protein that promotes adhesion and outgrowth of hippocampal embryonic neurons. Initiate the innate immune response and represents a pattern-recognition molecule in the ECM for microbial pathogens	extracellular	cell adhesion, axon guidance	ITGAM, ITGB2	Prostate cancer, Lung cancer	Biomarker for prostate cancer / not clear			Spondin-2 (SPON2), a more prostate-cancer-specific diagnostic biomarker (PloS one 2012)
CTBP1	C-Terminal Binding Protein 1	Corepressor targeting diverse transcription regulators such as GLIS2 or BCL6. Control the equilibrium between tubular and stacked structures in the Golgi complex.	nucleus, cytoskeleton	negative regulation of transcription from RNA polymerase II promoter, protein phosphorylation	TGIF1, ZEB1, CHD3, CTNNA1, HIC1	Familial adenomatous polyposis, Colorectal, breast and prostate cancer	Transcriptional repressor; Role during cellular proliferation		Ubiquitous	Role of transcriptional corepressor CtBP1 in prostate cancer progression (Neoplasia 2012)
