# Supplementary material for: Novel transcription-induced fusion RNAs in prostate cancer
Source: Oncotarget. 2017 Apr 13;8(30):49133–43. doi: 10.18632/oncotarget.17099 (PMC5564755; doi:10.18632/oncotarget.17099)
Supplement: Supplementary file 4 [file oncotarget-08-49133-s004.xlsx]

## Sheet: Table S4
Table S4. Summary of read counts of RNA-seq data from TCGA and Cancer Cell Line Encyclopedia
44 pairwise tumor and normal RNA-seq data from TCGA
Patient_barcode	Tumor_bar_code	Num of paired reads	Normal_bar_code	Num of paired reads
TCGA-CH-5761	TCGA-CH-5761-01A-11R-1580-07	76562444	TCGA-CH-5761-11A-01R-1580-07	56056418
TCGA-CH-5767	TCGA-CH-5767-01A-11R-1789-07	101974311	TCGA-CH-5767-11B-01R-1789-07	116535484
TCGA-CH-5768	TCGA-CH-5768-01A-11R-1580-07	81601240	TCGA-CH-5768-11A-01R-1580-07	41670393
TCGA-EJ-7115	TCGA-EJ-7115-01A-11R-2118-07	68042389	TCGA-EJ-7115-11A-01R-2118-07	67659834
TCGA-EJ-7125	TCGA-EJ-7125-01A-11R-1965-07	64871130	TCGA-EJ-7125-11A-01R-1965-07	82526506
TCGA-EJ-7314	TCGA-EJ-7314-01A-31R-2118-07	77726260	TCGA-EJ-7314-11A-01R-2118-07	55220143
TCGA-EJ-7315	TCGA-EJ-7315-01A-31R-2118-07	89309090	TCGA-EJ-7315-11A-01R-2118-07	67580038
TCGA-EJ-7317	TCGA-EJ-7317-01A-31R-2118-07	74677579	TCGA-EJ-7317-11A-01R-2118-07	69633756
TCGA-EJ-7321	TCGA-EJ-7321-01A-31R-2263-07	63865428	TCGA-EJ-7321-11A-01R-2263-07	92322139
TCGA-EJ-7327	TCGA-EJ-7327-01A-11R-2118-07	81206503	TCGA-EJ-7327-11A-01R-2118-07	81861062
TCGA-EJ-7328	TCGA-EJ-7328-01A-31R-2118-07	69758499	TCGA-EJ-7328-11A-01R-2118-07	75824423
TCGA-EJ-7330	TCGA-EJ-7330-01A-11R-2118-07	81489777	TCGA-EJ-7330-11A-01R-2118-07	66321555
TCGA-EJ-7331	TCGA-EJ-7331-01A-11R-2118-07	83591888	TCGA-EJ-7331-11A-01R-2118-07	67821062
TCGA-EJ-7781	TCGA-EJ-7781-01A-11R-2118-07	79694166	TCGA-EJ-7781-11A-01R-2118-07	72859219
TCGA-EJ-7782	TCGA-EJ-7782-01A-11R-2118-07	82441963	TCGA-EJ-7782-11A-01R-2118-07	65271954
TCGA-EJ-7783	TCGA-EJ-7783-01A-11R-2118-07	84516810	TCGA-EJ-7783-11A-01R-2118-07	30000000
TCGA-EJ-7784	TCGA-EJ-7784-01A-11R-2118-07	81024858	TCGA-EJ-7784-11A-01R-2118-07	80828176
TCGA-EJ-7785	TCGA-EJ-7785-01A-11R-2118-07	86606242	TCGA-EJ-7785-11A-01R-2118-07	71528886
TCGA-EJ-7786	TCGA-EJ-7786-01A-11R-2118-07	74243747	TCGA-EJ-7786-11A-01R-2118-07	81026366
TCGA-EJ-7789	TCGA-EJ-7789-01A-11R-2118-07	71757278	TCGA-EJ-7789-11A-01R-2118-07	76366244
TCGA-EJ-7792	TCGA-EJ-7792-01A-11R-2118-07	78946534	TCGA-EJ-7792-11A-01R-2118-07	60824864
TCGA-EJ-7793	TCGA-EJ-7793-01A-31R-2263-07	67851286	TCGA-EJ-7793-11A-01R-2263-07	80147778
TCGA-EJ-7794	TCGA-EJ-7794-01A-11R-2118-07	78043453	TCGA-EJ-7794-11A-01R-2118-07	73467413
TCGA-EJ-7797	TCGA-EJ-7797-01A-11R-2263-07	75343104	TCGA-EJ-7797-11A-01R-2263-07	85868114
TCGA-G9-6342	TCGA-G9-6342-01A-11R-1965-07	74991754	TCGA-G9-6342-11A-02R-1965-07	72420782
TCGA-G9-6348	TCGA-G9-6348-01A-11R-1789-07	76601936	TCGA-G9-6348-11A-01R-1789-07	75640645
TCGA-G9-6356	TCGA-G9-6356-01A-11R-1789-07	70007705	TCGA-G9-6356-11A-01R-1789-07	79319538
TCGA-G9-6365	TCGA-G9-6365-01A-11R-1789-07	82176789	TCGA-G9-6365-11A-01R-1789-07	93629168
TCGA-G9-6384	TCGA-G9-6384-01A-11R-1789-07	89450384	TCGA-G9-6384-11A-01R-1858-07	67391189
TCGA-G9-6496	TCGA-G9-6496-01A-11R-1789-07	51429475	TCGA-G9-6496-11A-01R-1789-07	77193797
TCGA-G9-6499	TCGA-G9-6499-01A-12R-1965-07	81873598	TCGA-G9-6499-11A-02R-1965-07	88929802
TCGA-HC-7211	TCGA-HC-7211-01A-11R-2118-07	91455280	TCGA-HC-7211-11A-01R-2118-07	70257702
TCGA-HC-7737	TCGA-HC-7737-01A-11R-2118-07	72001856	TCGA-HC-7737-11A-02R-2118-07	74603078
TCGA-HC-7738	TCGA-HC-7738-01A-11R-2118-07	86324350	TCGA-HC-7738-11A-01R-2118-07	56928242
TCGA-HC-7740	TCGA-HC-7740-01A-11R-2118-07	65939882	TCGA-HC-7740-11A-01R-2118-07	58110347
TCGA-HC-7742	TCGA-HC-7742-01A-11R-2118-07	71108890	TCGA-HC-7742-11A-01R-2118-07	61831632
TCGA-HC-7745	TCGA-HC-7745-01A-11R-2118-07	66292355	TCGA-HC-7745-11A-01R-2118-07	67093709
TCGA-HC-7747	TCGA-HC-7747-01A-11R-2118-07	64549707	TCGA-HC-7747-11A-01R-2118-07	92109867
TCGA-HC-7752	TCGA-HC-7752-01A-11R-2118-07	76159975	TCGA-HC-7752-11A-01R-2118-07	64386974
TCGA-HC-7819	TCGA-HC-7819-01A-11R-2118-07	69277121	TCGA-HC-7819-11A-01R-2118-07	72157230
TCGA-HC-8258	TCGA-HC-8258-01A-11R-2263-07	91214849	TCGA-HC-8258-11A-01R-2263-07	89256139
TCGA-HC-8259	TCGA-HC-8259-01A-11R-2263-07	80479402	TCGA-HC-8259-11A-01R-2263-07	79613331
TCGA-HC-8260	TCGA-HC-8260-01A-11R-2263-07	91775006	TCGA-HC-8260-11A-01R-2263-07	66390967
TCGA-HC-8262	TCGA-HC-8262-01A-11R-2263-07	86253823	TCGA-HC-8262-11A-01R-2263-07	62971436
50 additional tumor RNA-seq data from TCGA
Patient_barcode	Tumor_bar_code	Num of paired reads
TCGA-CH-5792	TCGA-CH-5792-01A-11R-1580-07	101427875
TCGA-CH-5754	TCGA-CH-5754-01A-11R-1580-07	129088160
TCGA-CH-5739	TCGA-CH-5739-01A-11R-1580-07	66101004
TCGA-EJ-5531	TCGA-EJ-5531-01A-01R-1580-07	60863489
TCGA-G9-7522	TCGA-G9-7522-01A-11R-2263-07	94680107
TCGA-G9-6371	TCGA-G9-6371-01A-11R-1789-07	85818492
TCGA-G9-6332	TCGA-G9-6332-01A-11R-1789-07	62799179
TCGA-CH-5762	TCGA-CH-5762-01A-11R-1580-07	64693915
TCGA-CH-5766	TCGA-CH-5766-01A-11R-1580-07	77159020
TCGA-CH-5738	TCGA-CH-5738-01A-11R-1580-07	78408700
TCGA-CH-5741	TCGA-CH-5741-01A-11R-1580-07	55472503
TCGA-G9-6343	TCGA-G9-6343-01A-21R-1965-07	76364572
TCGA-HC-7077	TCGA-HC-7077-01A-11R-1965-07	80531512
TCGA-EJ-5532	TCGA-EJ-5532-01A-01R-1580-07	85406317
TCGA-HC-7213	TCGA-HC-7213-01A-11R-2118-07	71585487
TCGA-G9-6361	TCGA-G9-6361-01A-21R-1965-07	85260767
TCGA-EJ-5505	TCGA-EJ-5505-01A-01R-1580-07	74536037
TCGA-G9-7523	TCGA-G9-7523-01A-11R-2263-07	84493402
TCGA-EJ-5496	TCGA-EJ-5496-01A-01R-1580-07	57460890
TCGA-EJ-5510	TCGA-EJ-5510-01A-01R-1580-07	80744634
TCGA-HI-7169	TCGA-HI-7169-01A-11R-2118-07	56054832
TCGA-CH-5752	TCGA-CH-5752-01A-11R-1580-07	79037799
TCGA-CH-5751	TCGA-CH-5751-01A-11R-1580-07	53256200
TCGA-G9-6494	TCGA-G9-6494-01A-11R-1789-07	66741503
TCGA-HC-7212	TCGA-HC-7212-01A-11R-2118-07	80013679
TCGA-CH-5753	TCGA-CH-5753-01A-11R-1580-07	66954877
TCGA-G9-6329	TCGA-G9-6329-01A-13R-1965-07	84860407
TCGA-HC-8265	TCGA-HC-8265-01B-04R-2302-07	61163194
TCGA-CH-5763	TCGA-CH-5763-01A-11R-1580-07	62888436
TCGA-G9-6369	TCGA-G9-6369-01A-21R-1965-07	79742529
TCGA-G9-6373	TCGA-G9-6373-01A-11R-1789-07	74768625
TCGA-EJ-8472	TCGA-EJ-8472-01A-11R-2403-07	80101982
TCGA-CH-5745	TCGA-CH-5745-01A-11R-1580-07	69107554
TCGA-HC-8257	TCGA-HC-8257-01A-11R-2263-07	69979026
TCGA-HC-8261	TCGA-HC-8261-01A-11R-2263-07	84272320
TCGA-EJ-8474	TCGA-EJ-8474-01A-11R-2403-07	64120377
TCGA-HI-7168	TCGA-HI-7168-01A-11R-2118-07	77616362
TCGA-HC-7748	TCGA-HC-7748-01A-11R-2118-07	99356821
TCGA-EJ-5526	TCGA-EJ-5526-01A-01R-1580-07	79437235
TCGA-FC-7708	TCGA-FC-7708-01A-11R-2118-07	74309231
TCGA-CH-5789	TCGA-CH-5789-01A-11R-1580-07	57728245
TCGA-EJ-5514	TCGA-EJ-5514-01A-01R-1580-07	72426324
TCGA-EJ-5518	TCGA-EJ-5518-01A-01R-1580-07	110956346
TCGA-CH-5750	TCGA-CH-5750-01A-11R-1580-07	47383602
TCGA-EJ-5530	TCGA-EJ-5530-01A-01R-1580-07	95329167
TCGA-EJ-8468	TCGA-EJ-8468-01A-21R-2403-07	35372024
TCGA-HC-7736	TCGA-HC-7736-01A-11R-2118-07	100721563
TCGA-G9-6378	TCGA-G9-6378-01A-11R-1789-07	53054027
TCGA-G9-7525	TCGA-G9-7525-01A-31R-2263-07	76864573
TCGA-CH-5765	TCGA-CH-5765-01A-11R-1580-07	80643923
RNA-seq data of seven prostate cell lines from Cancer Cell Line Encyclopedia
Cell_name	Tumor_bar_code	Num of paired reads
MDA	8a2e6e88-b019-48d5-8482-99b61c64d276	64377688
22Rv1	f5605d5d-29dd-4114-818e-145f5053a035	91008299
DU-145	460a45c0-b9bc-4664-9709-8001f767a3e6	57389071
LNCaP clone FGC	600bcf79-6330-41d8-ae7f-eef1b98eb75c	68689177
NCI-H660	17e67300-cd97-4a47-9117-94cbb721b9d1	80654982
PC3	811a96a5-a7f2-4082-9044-e6972c7316a9	65277076
VCaP	b6934062-0b38-4d01-99b0-005832e8081b	125963330
